# Supplementary material for: A Cross-Sectional Survey to Identify Sociodemographic Factors Associated with the Frequency of Urinalysis in a Representative Sample of Adults in Poland, 2024
Source: Healthcare (Basel). 2024 Jul 25;12(15):1475. doi: 10.3390/healthcare12151475 (PMC11311361; doi:10.3390/healthcare12151475)
Supplement: Supplementary file 1 [file healthcare-12-01475-s001.zip]

Archive with 1 entries (1 files):
- healthcare-3077245-supplementary.pdf
